# Supplementary material for: Adipocyte-specific deletion of sine oculis homeobox homolog 1 inhibits lipolysis and reduces skin fibrosis
Source: JCI Insight. 2026 Feb 19;11(7):e181427. doi: 10.1172/jci.insight.181427 (PMC13135399; doi:10.1172/jci.insight.181427)
Supplement: Supporting data values [file jciinsight-11-181427-s014.xlsx]

## Sheet: Figure 1 
panel a	Control	Early Diffuse SSc		panel b	Control	Limited SSc	Diffuse SSc
	0.0216609	0.208222			4.52192	6.38195	5.86176
	0.0478857	0.228343			4.87869	7.9416	6.84373
	0.107707	0.445156			6.50056	6.81731	6.58787
	0.160503	0.491622			6.60424	6.28401	7.52981
	0.250702	0.51594			6.3398	5.79417	8.05946
	0.334287	0.526608			5.78236	6.3998	7.60884
	0.418193	0.544841			3.5637	7.25503	6.52336
	0.448706	0.579789			6.15569	6.12004	5.71133
	0.502602	0.668107			6.00452	6.30624	6.73161
	0.517057	0.820861			6.44896	7.63884	4.11919
	0.51718	0.840128			6.31381	6.48535	8.43327
	0.520341	0.90917			5.93324	5.13804	7.92589
	0.5297	0.953476			6.05446	5.4529	6.66392
	0.557629	0.954926			6.50057	6.56743	6.57044
	0.56277	1.01458			6.33417	6.14046	6.25104
	0.593688	1.02912			7.27159	5.24715	7.68189
	0.634427	1.04345			4.84389	5.82932	5.77719
	0.637354	1.06664			4.4011	4.70631	8.48997
	0.656412	1.08509			5.75808	6.21686	7.78355
	0.657656	1.08749			6.09003	7.19996	7.0925
	0.683051	1.13321			5.88185	6.27924	7.00163
	0.764377	1.30534			6.46215	5.98993	6.29178
	0.766476	1.30788			6.01825	5.62559	7.08107
	0.788872	1.36646			5.49548	5.99321	6.9803
	0.844157	1.39648			6.48604	5.17284	7.1188
	0.854973	1.43082			3.84738	7.13214	7.05992
	0.868458	1.44357			5.92361	6.82627	5.7011
	0.914866	1.4535			6.47501	5.45701	6.69438
	0.977149	1.50571			6.22288	5.84335	5.88923
	1.07025	1.55409			6.68936	5.44922	6.65801
	1.19082	1.58628			6.48224	7.03673	7.28509
	1.29515	1.5905			4.46652	6.09411	6.88983
	1.49385	1.60213			6.13016	6.93289	8.53154
		1.66278			6.21193	6.49334	6.66537
		1.71295			5.74655	6.47045	7.62466
		1.72157			7.36527	6.905	5.61288
		1.81221			6.86259	7.00356	7.09735
		1.8767			5.91062	7.30647	6.69253
		1.98948			6.93356	6.36894	6.05913
		2.00994			4.42264	7.65012	7.01277
		2.02109			7.29966	6.95376	7.89205
		2.10188			6.65669	6.57499	6.96994
		2.15617			7.61272	6.28649	7.63578
		2.42496			6.96865		7.79185
		2.58314					6.48519
		2.60043					6.77369
		2.72486					6.5903
		3.04525					8.01032
							7.95611
							7.94786
							7.44849
							6.04943
							7.68019
							8.04392
							6.95504
							8.13124
							7.05893
							6.90822
							6.59525
							6.13537
							8.06745
							6.8471
							6.94629
							7.03502
							7.97454
							6.61014
							8.29358
							8.42183
							7.58999
							5.9467

## Sheet: Figure 2
panel c	Healthy	SSc
	1	1.85714
	1	1.33333
	1	1
	1.28571	2.5
		1.5
		1.5
		1.44444
		1.33333

## Sheet: Figure 3
panel c	days							panel e	Vehicle	Bleo		panel f	Vehicle	Bleo		panel g	Vehicle	Bleo		panel h	Vehicle	Bleo		panel i	Vehicle	Bleo		panel j	2.27307e-05	0.00269593		panel k	Vehicle	Bleo
	7	0.719297	0.916886	0.557897	0.50676	0.458043		(Six1)	0.010672	0.022956		(Col1a1)	0.0134	0.0434		(Col1a2)	0.00781	0.0233		(Col6a1)	0.00105	0.008		(Tgfb1)	0.000126	0.004058		(Serpine)	6.54159e-05	7.8879e-05		(Pparg)	0	5.62e-06
	14	0.815192	0.738581	0.774074	0.513443				0.011965	0.020054			0.0105	0.0389			0.00897	0.0111			0.00127	0.00702			0.000293	0.000388			0.000271831	8.51284e-05			5.25e-06	8.35e-06
	21	1.66119	2.54013	1.22935	0.830079	0.884645			0.006896	0.025033			0.00781	0.116			0.00481	0.0575			0.000437	0.0145			0.000203	0.000464			2.89716e-05	4.0408e-05			5.18e-06	6.15e-06
	28	2.17923	3.08916	0.903288	1.28068	1.72066			0.010709	0.029564			0.00517	0.0385			0.00325	0.0189			0.00036	0.003			0.000152	0.000449			3.78329e-05	0.000155048			0	2.05e-06
									0.01418				0.00217	0.0442			0.00175	0.0301			0.000174	0.00396			0.000149	0.000214			3.64177e-05	0.000227003			5.61e-07	1.51e-06
																									0.000197	0.001039			1.8851e-05	2.36959e-05
																									0.000101				3.98517e-05
panel d	days																								0.000346
	7	0.856242	0.507162	0.379073	0.314205	0.341366
	14	0.276988	0.306928	0.29067	0.390717
	21	0.329018	0.185505	0.0606232	0.163319	0.184706
	28	0.113087	0.00694626	0.185762	0.0822308

## Sheet: Figure 4
panel c				panel d
	Vehicle	Bleo			Vehicle	Bleo
	1	2			1	0
	2	8			0	1
	2	5			0	0
	3	6			1	1
		4			0
		8
		7

## Sheet: Figure 5
panel c	iUbcCre	iUbc-Six1-/-		panel d	iUbcCre	iUbc-Six1-/-		panel e	iUbcCre	iUbc-Six1-/-		panel f	iUbcCre	iUbc-Six1-/-		panel g	iUbcCre	iUbc-Six1-/-		panel h	iUbcCre	iUbc-Six1-/-		panel i	iUbcCre	iUbc-Six1-/-		panel j	iUbcCre	iUbc-Six1-/-		panel k	iUbcCre	iUbc-Six1-/-		panel l	iUbcCre	iUbc-Six1-/-		panel m	iUbcCre	iUbc-Six1-/-		panel n	iUbcCre	iUbc-Six1-/-		panel o	iUbcCre
six1 puncta	5	2		six1 gene	0.00399473	0		Col1a1	3.00789	0.52567		Col1a2	0.508193	0.127578		Fn1	0.163584	0.0611074		Elastin	0.0107684	0.00148583		acta2	0.161817	0.0620052		Serpine	0.00222035	0.000141687		tgfb1	0.001946	0.000579		mif	0.037292	0.038473		ltb1	0.001548	0.001219		ltb2	3.54e-05	0.000165		ltb3	0.00039
	6	1			0.00516625	0			1.44327	0.340515			0.253986	0.0567052			0.289765	0.026388			0.00671517	0.00173353			0.0389237	0.0297246			0.000291342	6.2534e-05			0.00097	0.000222			0.047861	0.013602			0.0014	0.006615			6.63e-05	2.38e-05			0.000353
	7	0			0.00490228	0.00271108			1.90619	1.28804			0.258798	0.230016			0.247542	0.133048			0.0018935	0			0.195375	0.0137543			0.00193551	4.33082e-05			0.000599	0.000374			0.009227	0.00426			0.001597	0.002363			6.54e-05	1.14e-05			0.000335
	3	3			0.00772784	0.00170873			3.67824	1.52179			0.425511	0.195566			0.16955	0.286979			0.00153102	0			0.0655448	0.032187			0.00704102	0.000223103			0.002447	0.002108			0.052374	0.005486			0.001381	0.001076			3.16e-05	2.58e-05			0.000451
	2	1			0.00726303	0.00368074			1.03346	0.763441			0.140564	0.124945			0.272656	0.12883			0.000833592	0.00162705			0.0701593	0.0521347			0.000877082				0.001126	0.000391			0.01937				0.001694	0.001829			0.000457	8.91e-05			0.000251
					0.00338821	0			2.20984	0.948413			0.309387	0.125314			0.252646	0.168982			0.00832091	0.0011043			0.119883	0.0746737			0.000367492				0.001822				0.093428					0.001532				0.000813
					0.00658656	0			2.10937	0.977157			0.346272	0.151881			0.362833	0.222427			0.00303464	0.00408008			0.134655				0.00149566				0.003773				0.146604					0.00074
					0.00201355					0.476204				0.0621872				0.134206			0.00372199				0.109026				0.000263483				0.001039				0.373712					0.000618
					0.00473249																0.00255378				0.12833
																					0.00231163				0.0388897
[truncated: 13 more columns]

## Sheet: Figure  6
				panel e	UBC-Cre	Six1 UBCKO
				Col 6 DWAT	53.5	36
					44.5	29.5
					21	12
					41	13.2877
					54.5
					39

## Sheet: Figure 7
panel b						panel d				panel e				panel f				panel g				panel h
dermal thickness	Vehicle - iAdipoCre	Vehicle - iAdipo-SIX1-/-	Bleo - iAdipoCre	Bleo - iAdipo-SIX1-/-		six puncta	Bleo - iAdipoCre	Bleo - iAdipo-SIX1-/-		serpine	Bleo - iAdipoCre	Bleo - iAdipo-SIX1-/-		adiponectin	Bleo - iAdipoCre	Bleo - iAdipo-SIX1-/-		col1a1	Bleo - iAdipoCre	Bleo - iAdipo-SIX1-/-		col1a2	Bleo - iAdipoCre	Bleo - iAdipo-SIX1-/-
	183.25	146.5	297	294.417			4	2			0.372419	0.209497			0.020134	0.0478646			0.505593	0.248498			0.162106	0.096518
	213.778	148.667	270.286	173.833			6	1			0.420448	0.336808			0.0209726	0.098988			0.361407	0.172238			0.13169	0.063618
	149	213.667	252.778	194.667			3	0			0.31864	0.046071			0.0323526	0.0262561			0.494903	0.299722			0.172541	0.116534
	167.375	180.583	230.833	221.75			4	1			0.20166	0.187505			0.0295323	0.0850526			0.26288	0.210406			0.10189	0.070316
	130.667	156.091	206	144.667			6	0			0.468136	0.069348			0.0136592	0.0740714			0.262088	0.230069			0.097762	0.071313
		144.75	281.417	146.833				1											0.416269	0.234931			0.114228	0.046575
			258.769																0.514847	0.28602			0.166485	0.106705
																			0.224442	0.270098			0.064976	0.090934
																			0.627173	0.284206			0.196324	0.097398
																			0.214054				0.086312
																			0.275483				0.096206
																			0.258046				0.095267
																			0.188819				0.059546
																			0.214466				0.071188

## Sheet: Figure 8
panel b
	Vehicle - iAdipoCre	Vehicle - iAdipo-SIX1-/-	Bleo - iAdipoCre	Bleo - iAdipo-SIX1-/-
	105	122.832	28.1892	123.876
	154	111.539	43.74	99.7676
	132.662	109.468	35.6944	54.2342
	148.152	199.5	39.6163	85.5113
	224.296		58.5217	71.2123
				75.1113

## Sheet: Figure 9
panel b
col6 in DWAT	adipo cre PBS	adipo SIX 1 PBS	adipo cre Bleo	adipo SIX 1 Bleo
	553000	172000	3730000	1170000
	60100	350000	7140000	258000
	302000	198000	4080000	339000
	410000	928000	11700000	107000
	701000	619000	3220000	364000
				642000

## Sheet: Figure 10
panel b									panel c						panel e
		Con			Six1 KD					AdipoCre+BLM	AdipoCre Six1-/- BLM					GFP	Six1 OE
	D0	0.044715	0.047151	0.057856	0.096991	0.090727	0.132445			224	23					0.262367	0.456272
	D2	2.27971	2.54546	2.69698	0.8793	0.943746	0.862721			212	23					0.326855	0.480565
	D4	1.23363	1.42559	1.5119	0.499266	0.558005	0.500388			422	43					0.25265	0.441696
	D6	1.75382	2.05613	1.97834	0.945625	0.877839	0.81009			24	24
	D9	0.747327	0.87001	0.769113	0.506378	0.500036	0.462968			65	111
	D12	0.530962	0.596341	0.467838	0.288817	0.325549	0.334544			322	131
										245	20
										542	23

[truncated: 3 more sheets: Supp. Fig. 1, Supp. Fig. 3, Supp. Fig. 4]
